# Supplementary material for: Propyl Gallate Treatment Improves the Postharvest Quality of Winter Jujube (Zizyphus jujuba Mill. cv. Dongzao) by Regulating Antioxidant Metabolism and Maintaining the Structure of Peel
Source: Foods. 2022 Jan 17;11(2):237. doi: 10.3390/foods11020237 (PMC8775024; doi:10.3390/foods11020237)
Supplement: Supplementary file 1 [file foods-11-00237-s001.zip]

Archive with 1 entries (1 files):
- foods-1506731-SI.pdf
